# Supplementary material for: Epoxygenase inactivation exacerbates diet and aging-associated metabolic dysfunction resulting from impaired adipogenesis
Source: Mol Metab. 2018 Mar 9;11:18–32. doi: 10.1016/j.molmet.2018.03.003 (PMC6001407; doi:10.1016/j.molmet.2018.03.003)
Supplement: mmc1 [file mmc1.xlsx]

## Sheet: Differential proteins
Supplementary table A. Differential protein levels in Liver (1% Maxquant FDR) between Cyp2j4 KO with cafeteria diet (n=4) and Cyp2j4 KO with standard diet (n=4). Tab 2. Functional terms (GO and kegg databases) and transcription factor binding site enrichment results (FDR<0.05) in the sets of up- and down-regulated proteins.
Corresponding gene name	Uniprot peptide ID	Log2 Fold change	P-Value test	FDR
Psat1	Q68FU2;E9PSV5;A0A0G2K931;A0A0G2KAC0;Q80YG1	17.9552	0.00181752	0.0129788
Me1	A0A0G2K1S6;F1LQQ1	1.46189	8.44747e-05	0.00133582
Dak	Q4KLZ6	1.24139	1.69671e-07	2.50841e-05
Fasn	P12785	1.2022	0.000158682	0.00207295
Pklr	B1WBN9;A0A0H2UI07;P12928	1.1506	1.42434e-07	2.50841e-05
Gpi	Q6P6V0;CON__Q3ZBD7	1.0991	1.34656e-08	1.21944e-05
Aldh1a1	P51647;A0A0H2UHP1	0.998561	0.00984455	0.0460699
-	P85968;Q7TP11;A0A0G2K7Q8	0.879124	2.71271e-05	0.000626548
Dlat	P08461	0.871804	1.01347e-07	2.41881e-05
-	Q5U2Q3	0.856898	7.11297e-08	2.41881e-05
Pygl	P09811;G3V8V3;B1WBU9;P09812;Q64607	0.851039	3.49527e-07	3.7553e-05
Fabp5	P55053;Q2XTA4	0.806556	0.000155283	0.00205894
Gbe1	A0A0G2JTB2;A0A096MIX1	0.752554	3.76919e-06	0.000179916
Ugp2	Q4V8I9;A0A0G2K542;Q5XFW3	0.743051	2.44286e-07	3.16625e-05
Pdhx	Q5BJX2;A0A0G2JZH8;Q7TQ85	0.735944	4.88491e-07	4.11482e-05
Khk	Q02974	0.704782	8.52257e-08	2.41881e-05
Gss	P46413	0.685814	4.31996e-05	0.000886677
Acly	A0A0G2K5E7;G3V888;G3V9G4;P16638	0.675904	0.00339936	0.0209823
Apoa4	P02651;A0A0G2JVX7	0.668983	0.00017066	0.00218201
Acaca	P11497	0.667218	0.000817724	0.00709191
Gclm	P48508;Q2VC85	0.648546	4.10589e-07	3.91976e-05
Pdhb	A0A0G2KAM3;P49432	0.640738	4.39956e-06	0.000191922
Bckdk	Q00972;A0A0H2UHR5	0.639334	7.23104e-05	0.00124757
Gckr	Q07071;X2G4G4	0.633804	7.23698e-08	2.41881e-05
Gbe1	A0A096MJY6	0.630078	9.31402e-05	0.00140397
Pdha1l1	Q4FZZ4;D4A5G8;F7FKI5;A0A0G2JW90;P26284;Q06437	0.628971	4.38577e-07	3.92526e-05
Dnph1	O35820	0.622953	6.17201e-05	0.00115039
Tf	Q7TMC7;A0A0G2QC06;Q7TP24;Q4FZX7	0.622713	0.00114523	0.00916182
Urad	M0RCU5	0.616409	8.13697e-06	0.00026077
Ethe1	B0BNJ4	0.605774	0.000340129	0.00350406
-	P14141	0.594085	0.000466073	0.00441998
Dao	A0A0G2JUK6;O35078	0.553962	0.000173266	0.00219573
Agl	D4AEH9	0.549025	3.67138e-07	3.7553e-05
Cars	B2RYA5;G3V9K0	0.530269	0.000149942	0.00202563
Akr7a3	P38918	0.509723	2.01818e-05	0.000489837
Gpd1	O35077	0.504611	2.65328e-07	3.16625e-05
Eno1	Q5BJ93;M0R5J4;P04764;Q5EB49;P15429;A0A0G2K4Y2	0.473432	3.37377e-06	0.000172544
Tkt	P50137;G3V826	0.472654	1.02347e-06	6.66183e-05
Ttpa	P41034	0.453182	5.78383e-06	0.000202011
Gapdh	P04797;M0R590;D3ZGY4;M0R660;Q0QEU1;E9PTN6;E9PTV9;A0A0G2K7M1;A0A0G2K8S2;D3ZWV2;B1WBQ8;Q9ESV6;F1LUI2;F1M2N4;D3ZQT0;Q8K4T8;C8CHS7;P97617;D3ZEN2;F1M269;D3ZME3;F1M4G6;F1LUV3;Q498M9;F1M8P6;F1LU03;A0A0G2JYY8	0.453014	2.9158e-05	0.000658844
Fbp1	P19112;F1LRT1;Q9Z1N1	0.451506	5.64688e-06	0.000202011
Fggy	F1LSP9;Q5FVC3	0.449087	0.0008684	0.0074464
Amdhd1	D4AAV1	0.446415	0.00224582	0.0150986
LOC100360095	D3ZIF6	0.444433	0.00815639	0.0411266
Cul2	A0A0G2K761;D4A0H4	0.439965	9.96427e-05	0.00147101
Galk1	Q5RKH2	0.429174	5.93587e-06	0.000202385
Ldha	B5DEN4;P04642;Q6P9U7;P42123;H9N9H4;Q6AYX2;P19629	0.419577	7.16394e-06	0.000238576
Aldob	Q66HT1;P00884	0.41915	1.41282e-06	8.78861e-05
Gc	Q68FY4;P04276	0.415814	0.00786807	0.0399542
Apoc3	A0A0G2K8Q1;P06759	0.412901	0.00113028	0.00914164
Pgm1	Q499Q4;A1A5L2;P38652;Q62752	0.409227	4.92672e-06	0.000202011
Gk	D3ZCI0;A0A0G2KA23;A0A0G2K785;Q63060;Q68FP7;D3Z8F7	0.406336	1.11797e-05	0.00032111
Ugdh	G3V6C4;O70199	0.403455	1.25493e-05	0.000352171
Apoc2	G3V8D4	0.398697	0.000822107	0.00709191
Afmid	M0RC77	0.393878	1.11995e-05	0.00032111
Tpp2	Q64560	0.392621	3.60059e-06	0.000177795
Taldo1	Q9EQS0	0.388799	5.536e-06	0.000202011
Pc	A0A0G2JTL5;P52873	0.387787	8.19458e-06	0.00026077
Gclc	P19468	0.387355	6.01832e-05	0.00115039
Ptgr1	P97584;REV__Q5BK06;REV__A0A0H2UHJ2	0.382715	6.29292e-05	0.00115532
-	A0A0G2KAV5	0.378448	0.00048775	0.00459512
Ppcs	D4A6X7;Q4KLH2	0.377718	0.000185237	0.00226718
Akr1e2	Q5U1Y4	0.362864	0.0020794	0.0143851
Cryl1	Q811X6	0.36128	0.000876695	0.00747279
Shpk	Q3MID4	0.358342	8.77897e-05	0.00136647
Mif	A0A0F7RQL3;P30904;D3ZE63;D4A3P7;F1LTZ6	0.348698	0.000322205	0.00341247
Aldh16a1	Q3T1L0	0.343229	8.45563e-05	0.00133582
Nln	A0A0G2JVK4;A0A0G2JSY3;P42676	0.333581	0.000915932	0.00771538
L3hypdh	D3ZV91	0.332663	2.94455e-05	0.000658844
Mdh1	O88989	0.330546	0.0010477	0.00852447
Dhfr	B0BMV8;Q920D2	0.32808	5.99192e-05	0.00115039
Gars	G3V7G8;Q5I0G4	0.318213	8.4888e-05	0.00133582
-	Q64573	0.3182	0.000796362	0.0069536
Pgls	P85971;G3V8D5	0.317787	2.14972e-05	0.000513067
Mttp	D4A1W8	0.314644	0.000329697	0.00343856
Prodh2	B0BNG1;Q2V057;A0A0G2KA22;A0A0G2K5H0	0.313825	0.000184955	0.00226718
Tars	A0A0G2K9V6;Q5XHY5;Q68FW7	0.309935	3.8938e-05	0.000819989
RGD1310507	A0A0G2K896;Q6QI47;Q7TP83;E9PST1;Q6TUG7;CON__Q2HJF0	0.308703	0.0027822	0.0176288
Prkaa2	G3V715;Q09137	0.308346	0.00834744	0.0412166
Nampt	A0A0G2K0I3;Q80Z29	0.307559	0.000119692	0.0017313
Acsl4	O35547;Q63151	0.306614	0.000398179	0.00393236
Eif6	A0A0G2K110;Q3KRD8	0.301987	0.0022953	0.0152878
Asrgl1	Q8VI04	0.29964	7.09598e-05	0.00124757
Cndp2	Q6Q0N1	0.299187	0.00113632	0.00914164
Scp2	F1LQ55;P11915;A0A0G2KAC1;Q6QI48	0.297224	0.000197921	0.00236186
Apoc1	P19939;A0A0G2K9R5;M0R547	0.290201	0.00026145	0.002948
Haao	A0A0G2JSV5;P46953	0.288139	6.07962e-05	0.00115039
Cmpk1	Q4KM73;A0A0G2JSJ2;A0A0G2JTN5	0.288014	1.55807e-05	0.000405664
Qprt	Q5I0M2	0.287791	2.64993e-05	0.000622082
Yars	A0A0H2UHG0;Q4KM49	0.287627	0.000494533	0.00462857
-	A0A0G2K549	0.28636	7.51888e-05	0.00126671
H6pd	D4A7D7	0.285999	0.00409448	0.0238345
Pgk1	P16617;M0R6Y8;A0A096MJL6	0.284957	0.000118043	0.00172488
Kynu	P70712	0.277355	0.000956704	0.00796511
Hgd	G3V6C2;Q6AYR0	0.27618	0.000747709	0.00660937
Aldh5a1	G3V945;P51650	0.273038	0.000294374	0.00319351
Hrsp12	P52759	0.271938	0.000382557	0.0038273
Sars	A0A0G2JZG7;Q6P799	0.257621	0.000321187	0.00341247
Gmppb	D4A746	0.256153	0.00322813	0.0201864
Apcs	H6X338;H6X320;A0A0H2UHH2;P23680;H6X332;H6X331;H6X321;H6X319;H6X324	0.255425	0.00990345	0.0461946
Acsm5	Q6AYT9	0.250714	0.00709992	0.0371062
Tbca	Q6PEC1;F1M825	0.247776	0.000563699	0.00510897
Apeh	B2GVB7;P13676;G3V9E4	0.246865	0.00151024	0.011404
Cfl2	M0RC65	0.246837	0.00134929	0.0103904
Sec16b	Q75N33	0.246211	0.0071903	0.0373062
Crym	Q9QYU4;A0A0G2K568	0.244762	0.00582008	0.0318
Adi1	Q562C9	0.241539	0.00892277	0.0428772
Pycrl	Q5PQJ6	0.235963	0.0102601	0.0475484
Park7	O88767;Q5BKC3	0.232584	0.000194019	0.00233475
Mvp	A0A140TAE0;Q62667	0.23239	0.00396989	0.0234913
Alad	P06214;A0A096MKF7	0.231605	8.2165e-05	0.00133582
Nat1	Q45G71;P50297;Q45G59;G3V9K9;P50298;E5FI08;E3TBJ7;Q80SX3;Q4F8Y7;G3V9I5	0.230395	0.00287205	0.0180385
Msra	Q923M1;F1LSJ6;M0RCC8	0.228605	0.00553546	0.030724
Tpi1	P48500;A0A0G2JWJ4;A0A0G2JWU1;Q6SA19	0.224573	0.000315851	0.00340074
Tsta3	G3V762;B0BNN0	0.2245	0.00850419	0.0414218
Umps	Q4QQS7	0.221804	0.00387736	0.0232985
Akr7a2	Q8CG45;A0A0G2K3V2;A0A0A0MXY9	0.219744	0.000344813	0.00352694
Ppa1	F7EPH4;Q499R7;A0A0G2JUD2	0.218212	0.000516362	0.00473994
Gstt1	B6DYQ8;Q01579;Q2XTA7	0.21538	0.00563715	0.0310477
Ufm1	Q5BJP3	0.205582	0.0051687	0.0291401
St13	P50503	0.202129	0.0021558	0.0147005
Fkbp3	B5DF03;G3V6L9	0.198015	0.00644333	0.0343006
Ndrg2	A0A0G2JSV0;Q8VBU2	0.195096	0.00455303	0.0262901
Gne	A0A0G2K7T2;O35826	0.193152	0.000951216	0.00796511
Psme1	Q6P9V7;Q63797;A0A0G2JVP9	0.190659	0.000712204	0.00633464
Gsta1	B6DYP7;P00502;Q78EG0;Q7M0C0	0.188272	0.00183173	0.0129853
Prps1	A0A0G2JSV3;P60892;M0RBK1;P09330;A0A0G2JVA5	0.18722	0.00065197	0.00586307
Hprt1	P27605;Q6LDG5	0.186733	0.00980859	0.0460521
Carhsp1	Q9WU49	0.180446	0.00222081	0.015072
Pafah1b2	O35264	0.180324	0.0108318	0.0495748
Aars	P50475	0.175697	0.00131818	0.0103149
Uroc1	D3ZIC2	0.174865	0.00830011	0.0412166
Txn1	P11232;R4GNK3	0.174647	0.00751024	0.0385472
Psmd7	D4AEH3	0.171705	0.00205421	0.0142797
Eif4g1	D4AD15;D3ZU13;M0RD03;D4A554;A0A0G2JY73	0.167594	0.00550543	0.0306762
Psmd14	Q4V8E2	0.162594	0.00666798	0.0352345
Eef1a1	P62630;M0R757;F1M6C2;P62632	0.161888	0.00582192	0.0318
Pgam1	P25113;P16290;F1M1Y1	0.157933	0.0063112	0.0337573
Hyi	F1LZJ4	0.152129	0.00350052	0.021422
Sord	P27867;Q6TUH3	0.150884	0.00388599	0.0232985
Eprs	A0A0G2JZI2;Q6TXE9;Q5I0H2	0.147468	0.0060085	0.0324686
Cand1	P97536	0.14488	0.00544029	0.0304316
Atic	O35567	0.14318	0.00590083	0.0320076
Dpp3	O55096	0.138803	0.00824522	0.0412166
Nit2	Q497B0	0.121477	0.0100483	0.0467179
Cct2	Q5XIM9	0.119958	0.00403012	0.0235869
Ldhd	A0A0G2K1W9;Q7TPJ4	0.117612	0.00926345	0.0440291
Akr1a1	P51635	0.116626	0.0105336	0.048502
Psmd4	O88321;Q9ESH1	0.1115	0.00768818	0.0393107
Cct5	Q68FQ0;Q6B436	0.108558	0.00830679	0.0412166
Cenpv	D4A9A3	-0.138337	0.00895311	0.0428791
Sucla2	B2RZ24;F1LM47	-0.143588	0.00749335	0.0385472
Upb1	Q03248;D3Z8J1	-0.146409	0.00495748	0.0282833
Eif2a	D3ZUV3	-0.146557	0.00541628	0.0304161
Hnrnpa2b1	F1LNF1;F1LM82;A7VJC2;B2GV69	-0.152708	0.00364577	0.0222159
Lrpprc	F1LM33;Q5SGE0	-0.154296	0.00584036	0.0318
Got2	P00507	-0.155157	0.00940417	0.0442986
Ccdc58	D4A305	-0.160268	0.0109513	0.0499434
Gamt	G3V960;P10868	-0.172485	0.00179833	0.0129408
Shmt2	Q5U3Z7	-0.173813	0.00115659	0.00920135
Dlst	G3V6P2;Q01205;Q8CJG5;D0VYQ0	-0.175656	0.00557293	0.0308125
Prdx3	G3V7I0;Q9Z0V6	-0.182726	0.00250758	0.0166243
Nit1	F7ESM5;Q7TQ94;Q5PQK6	-0.192109	0.000193155	0.00233475
Acox1	F1M609	-0.192249	0.00921963	0.0440084
Coro1b	G3V940;O89046;Q6P7R0	-0.194896	0.00135679	0.0103904
Amt	Q5XI85;M0R9I6	-0.196535	7.65059e-05	0.00127391
Fdxr	P56522	-0.198289	0.00348513	0.0214193
Lonp1	Q924S5	-0.205334	0.000431371	0.00412439
Anxa6	Q6IMZ3;P48037	-0.212089	0.000236491	0.00275329
Pdia5	Q5I0H9	-0.212603	0.000414779	0.00404057
Pccb	Q68FZ8	-0.21315	0.0021424	0.014679
Grpel1	A0A0G2JZA2;P97576	-0.213188	0.00197084	0.013767
Pmpca	F1M964;Q68FX8;P20069	-0.213243	0.000504517	0.00469135
Cttn	Q66HL2;A0A0G2JZ13;O70420;D3ZGE6;O70419;A0A1B0GWS4	-0.213407	0.00281074	0.0177312
Hmgcl	P97519	-0.217551	0.00135685	0.0103904
Tst	P24329	-0.217638	0.00256609	0.0168389
-	P56571	-0.220084	0.00165135	0.0123163
Acox2	F1LNW3;P97562	-0.221463	0.00631771	0.0337573
Pdzk1	Q9JJ40;A0A0G2K8W0	-0.224887	0.00135305	0.0103904
Ak3	Q6P2A5;P29411	-0.228255	0.00192187	0.0134908
Ogdh	Q5XI78;D3ZQD3	-0.228514	0.0015131	0.011404
Nudt19	Q6AYD9	-0.229875	0.0017055	0.0124383
Fdx1	G3V7L0;P24483;Q2XTA9	-0.235537	0.00877713	0.0423194
Sult1b1	P52847	-0.235707	0.00156306	0.0117189
LOC684270	M0RAK2	-0.236907	0.00660385	0.0350249
Stoml2	Q4FZT0	-0.238237	0.00401282	0.0235869
-	F1LMC7;A2VCW8;A0A0G2JZT5;D4A0F5;Q9WVC0;Q7TP92;A0A0G2JV25;A0A0G2K5F4;D3ZHG7;A0A0H2UI27;Q5PQK1	-0.23833	0.00689267	0.0362879
Timm9	Q9WV97	-0.242951	0.00390478	0.0232985
Cnn3	P37397	-0.244271	0.00475827	0.0272554
Dnaja3	Q2UZS7;A0A0G2K5E4;G3V6I5;A1KXF7	-0.247605	0.000384868	0.0038273
Ctsd	Q6P6T6;P24268	-0.250721	0.00794567	0.0402057
Bphl	Q3B8N9	-0.251278	0.000259762	0.002948
Erp29	P52555	-0.251794	0.00041381	0.00404057
Auh	F1LU71	-0.252151	0.00169167	0.0124291
Opa1	Q2TA68	-0.254575	0.00257686	0.0168389
Mat1a	F1LZ34;A0A0G2K248;P13444	-0.25787	0.000269729	0.00295173
Acss3	A0A0G2K047;D3ZGU2	-0.258619	7.16732e-05	0.00124757
Echs1	P14604	-0.260951	0.000375877	0.00379054
Suclg1	A0A0H2UHE1;P13086;P70631	-0.261813	0.000135248	0.00189878
Suclg2	Q5EBA9;Q499V7;Q68FT4;B1H270;F1LPV8	-0.263028	0.000270025	0.00295173
Hspd1	P63039	-0.264435	0.000162508	0.0020965
Hoga1	D4A2K1	-0.264656	0.000561481	0.00510897
Gnb2	P54313;Q45QL6;Q91XL4;O35353;Q45QL2;A0A0G2K8M9;D4A752	-0.266505	0.00126052	0.00997275
Nadk2	Q1HCL7	-0.267461	0.000269017	0.00295173
Ech1	Q62651	-0.269223	0.00826438	0.0412166
Glyat	A4PB92;Q5PQT3;A0A0G2JWI5	-0.271888	0.000155022	0.00205894
Hpd	P32755	-0.273266	0.00252763	0.01668
Fkbp8	Q3B7U9	-0.273275	0.00714791	0.0372211
Cpq	Q6IRK9	-0.274481	0.0027291	0.0174467
Osbp	D4A9D8	-0.276931	0.000896674	0.00759786
Lmna	G3V8L3;P48679;A0A0G2JTC5;P70482;Q6P6U3;A0A0G2K3R2;A0A1B0GWU9	-0.279998	0.00873155	0.0423194
Decr1	G3V734;Q64591	-0.280452	0.00465005	0.0267424
Hdgf	Q8VHK7;F1LPC7	-0.281518	0.00447097	0.0259208
Acsm1	B5DFA3;F1M1W1;A0A0G2K125;A0A0G2K8G2;A0A0G2JSN9;O70490	-0.283454	1.45609e-05	0.000393418
Uqcrc2	P32551	-0.28807	0.00265745	0.0171418
Phyh	P57093	-0.288534	0.00169127	0.0124291
Gcdh	D3ZT90	-0.292713	0.00025184	0.00288507
Sardh	F1LRY5;Q64380	-0.301461	9.1718e-05	0.00139724
LOC685596	B2RYS2	-0.308887	0.000991705	0.00816161
Fahd1	Q6AYQ8	-0.309135	3.05018e-05	0.000671979
Decr2	Q9Z2M4	-0.309313	0.00931466	0.0440291
Acox1	F1LQC1;P07872	-0.314457	0.000250203	0.00288507
Pipox	Q5I0K1	-0.319322	0.00271996	0.0174467
-	A0A0G2K3W1	-0.326208	6.18574e-05	0.00115039
Amacr	P70473;G3V8F9;Q5BK88;Q7TP08	-0.326896	0.000159235	0.00207295
Gstk1	B6DYQ0;P24473	-0.33106	7.04712e-05	0.00124757
Tas1r2	B4F768;A0A0G2JVM0;A0A0G2K9I7;A0A0G2JUB9;A0A0G2JUT5;Q7TP27;P0C2X9	-0.335668	0.000142306	0.00197846
Acad11	B3DMA2	-0.336126	0.00701732	0.0368088
Ivd	P12007	-0.336782	3.77629e-05	0.000807111
Lgmn	Q5PPG2;Q9R0J8	-0.33812	0.000264799	0.00295173
Mthfs	Q5M9F6	-0.338634	0.000655092	0.00586307
Abat	P50554	-0.339446	5.13919e-05	0.00103338
Suox	G3V6R5;Q07116	-0.34098	7.34948e-05	0.00125291
Papss2	A0A0G2K950;B5DFH4;F1LX70;A0A0G2K0L0;B2RYI8	-0.343691	0.00223853	0.0150986
Dpysl2	P47942	-0.345056	0.0108358	0.0495748
Hsd17b10	B0BMW2;O70351	-0.345583	4.42279e-06	0.000191922
Gpt	P25409	-0.350685	0.00389134	0.0232985
Chchd3	D3ZUX5	-0.351912	0.00262944	0.0170378
Mccc1	F1LP30;Q5I0C3	-0.352477	0.000372738	0.00378554
Mccc2	Q5XIT9	-0.352748	5.69767e-06	0.000202011
-	F1LPR6	-0.353645	0.00209701	0.0144371
Mx2	P18589;Q499Q3;J7JVB9	-0.35646	0.00334366	0.0207278
Phb	P67779;D3ZFH6	-0.360002	1.47295e-06	8.78861e-05
Acadm	P08503;G3V796	-0.362009	0.000331369	0.00343856
Msn	A0A096MK30;O35763	-0.362602	0.00931622	0.0440291
Mlycd	Q920F5	-0.362782	0.000176662	0.00221912
Naga	Q66H12	-0.362998	0.00276469	0.0175957
Abhd11	D3ZXK4	-0.363343	0.00171665	0.0124383
Cps1	P07756	-0.369658	0.000432024	0.00412439
Mut	D3ZKG1	-0.37477	6.88902e-05	0.00124757
-	G3V6I4;Q5I0K9	-0.386413	0.00839329	0.0412166
Akr1c1	Q5I0L1;Q3MHS3	-0.393433	0.00403546	0.0235869
Phb2	A0A0G2KB63;Q5XIH7	-0.396106	1.49533e-05	0.00039654
Gck	X2G6B3;P17712;Q64596;Q7M042;A0A0G2JST6;A0A0G2JTY2;P27926	-0.397229	1.67755e-05	0.000428973
Agmat	Q0D2L3	-0.399621	9.04135e-06	0.000281461
Uqcrc1	Q68FY0	-0.402892	0.000324089	0.00341247
Sfxn1	Q63965	-0.404819	0.00332844	0.0207231
Ppif	P29117;Q7M0B2	-0.405085	9.2783e-07	6.64327e-05
Hspe1	P26772;P97601;A0A0G2JTG1	-0.409041	1.27883e-05	0.000352171
Nme3	Q99NI1;G3V816	-0.416625	0.000990851	0.00816161
-	Q9Z2Y0	-0.420965	0.00624421	0.0336154
Samm50	Q6AXV4	-0.426654	0.00171982	0.0124383
Dbt	B2GV15;Q99PU6	-0.434983	4.34907e-06	0.000191922
Prodh	F1MAR6;A0A0G2K2S1;B4F7D0	-0.436124	0.0084045	0.0412166
Anxa3	P14669;Q6TXF2	-0.438187	0.000212097	0.0025101
Clec4f	P10716	-0.441108	7.95244e-05	0.00130895
Atp1b1	P07340;A0A096MJI9	-0.456473	0.00848701	0.0414218
Asl	Q4QRB8;P20673	-0.456579	0.000127789	0.00182994
Cbs	P32232	-0.465068	3.4247e-05	0.000743057
Bckdhb	B0BNK6;A0A0A0MXW1;P35738	-0.476261	2.52089e-06	0.000138843
Hsdl2	Q4V8F9	-0.483266	9.5681e-05	0.00142724
Dmgdh	Q63342	-0.483806	5.19575e-05	0.00103338
-	Q31257;Q31266;Q31258;Q31274;O19446;Q9QYP8;A0A0G2K4X1;A0A0G2K8G8;Q31272;P79602;O02949;Q9QYP7;P79599;P70527;Q9QYQ2;Q5XI88;Q6MG30;Q6MGB8;Q31254;O77951;Q5FVF6;Q861I7;A7LNF8;A0A023IKF6;Q95571;Q9QYQ0;Q95567;Q9QYQ1;Q95565;P79600;O02953;Q9QYQ3;Q95459;Q861J1;Q861I8;O78088;Q861I9;O46875;D3ZLE6;Q861P9;D3ZQG9;Q6MG34;Q4FZX6;Q95577;Q31256;V9GZT6;Q861Q3;P79588;P79587;E9PSS8;F7EWE4;Q861I5;Q08680;P79589;O19445;A0…	-0.490783	0.000511809	0.00472846
Cotl1	B0BNA5	-0.499313	0.000760654	0.00668256
Gnmt	P13255;M0RDH0	-0.504352	0.00102634	0.00839839
Vdac1	Q9Z2L0	-0.506688	0.00506178	0.028691
Vdac3	A0A0G2JSR0;Q9R1Z0	-0.534471	0.00393513	0.0233822
Pck1	P07379	-0.534687	0.000145784	0.00200733
-	D3ZJX5	-0.536228	0.00381928	0.0231746
Kmo	O88867	-0.539488	0.00876316	0.0423194
Bckdha	B1WBN3;F7EV94;P11960;Q5EB89	-0.546834	8.9835e-05	0.00138327
Vdac2	P81155	-0.554978	0.00506901	0.028691
Cdh17	P55281;Q63423	-0.560495	0.00182174	0.0129788
Eci1	Q68G41;P23965;A0A0G2K2R2;Q64592	-0.577057	4.33431e-05	0.000886677
Acadsb	A0A0A0MY00;P70584	-0.587982	1.75168e-07	2.50841e-05
Aadat	Q64602;A0A0G2K4P6	-0.5957	8.07141e-07	6.41273e-05
LOC100911440	A0A0G2K5L2;Q5FVG4;Q505J6	-0.596961	0.000219823	0.00258022
Gls2	A0A0S2EF23;P28492;A0A0H2UHL2;A0A0S2EF40;A0A0S2EF05;A0A0S2EF49;A0A0S2EFM6;A0A0S2EF12	-0.6047	0.000148844	0.00202563
Cisd1	B0K020	-0.641954	0.00258698	0.0168389
Capg	Q6AYC4	-0.659538	0.0103562	0.0478389
Ehhadh	P07896	-0.662012	8.5085e-07	6.41273e-05
Uox	P09118	-0.680995	0.00839272	0.0412166
Tpp1	Q642E6;Q9EQV6	-0.685373	3.17292e-06	0.000168282
Tbl2	A0A096MJZ2	-0.686016	0.000129218	0.00183208
Lss	P48450;A0A0G2JVC8;A0A096MK62;A0A096MK55;A0A096MJH3	-0.727322	1.83328e-05	0.000460571
Slco1a4	O35913;A0A0A0MXT4;P70502;Q5U341;F1LRQ7;O88397;Q9QYE2	-0.770008	0.0022764	0.0152327
Ces2a	Q8K3R0;F7F3M3;D3ZE31;D3ZP14;A0A0G2K1L3;O35535;G3V7J5	-0.780584	0.000422139	0.00408448
Got1	P13221	-0.782145	5.75447e-06	0.000202011
Hmgcs1	P17425	-0.783032	0.00127893	0.0100628
Acot1	Q6IMX8;O55171;O88267;A0A0G2K7Z3;A0A0G2K4M8	-0.787988	5.61319e-06	0.000202011
Cyp1a2	P04799;P00185	-0.799946	0.00771391	0.0393107
Fmo5	Q8K4C0	-0.808572	0.00169251	0.0124291
Bhmt	A0A0G2JSK9;O09171	-0.816239	5.67666e-06	0.000202011
Cpt1a	P32198	-0.850845	1.94988e-05	0.000481419
Dhtkd1	A0A0U1RRZ4;Q4KLP0	-0.86699	1.0181e-06	6.66183e-05
Cth	Q9EQS4;A0A0G2K3C5;P18757;A0A0G2K5G2	-0.88726	1.66281e-07	2.50841e-05
Gcat	Q562C3;A0A0G2K2Q2	-0.8884	1.12119e-05	0.00032111
Bhmt2	Q68FT5;F1LMG2	-0.965596	1.70313e-08	1.21944e-05
Sds	F1LMK6;P09367	-0.995228	0.00144138	0.010979
Dhrs7l1	Q6I7R1	-1.01456	0.00734216	0.0379566
Oat	P04182	-1.04321	0.00190333	0.0134264
Acat2	Q5XI22;Q7TP61;F1LS48;A0A0G2JUB4;D3ZKB6;A0A096MJY8	-1.30664	1.05933e-05	0.00032111
Fdps	F1LND7;A0A0G2JXT3;P05369;Q7TPK0	-1.48277	1.82797e-06	0.000104706
Acsf2	Q499N5	-23.3931	0.000184266	0.00226718

## Sheet: Differential pathways
Enriched term name	Term ID	Up- or down-regulated term in Cyp2j4 KO CAF vs Cyp2j4 KO with standard diet	Database/Domain	FDR enrichment	Up- or down- regulated proteins contributing to the enrichment
Glycolysis / Gluconeogenesis	KEGG:00010	UP	keg	0.000152	ALDOB,PDHB,PGM1,DLAT,LDHA,TPI1,AKR1A1,FBP1,ENO1,GAPDH,PKLR,GPI,PGAM1,PGK1
Pentose phosphate pathway	KEGG:00030	UP	keg	0.000462	ALDOB,PGM1,TKT,H6PD,FBP1,PGLS,TALDO1,GPI,PRPS1
carbohydrate metabolic process	GO:0005975	UP	BP	0.000768	GALK1,PYGL,KHK,UGP2,TPI1,AGL,H6PD,ENO1,GAPDH,PC,PKLR,GPI,GCKR,EIF6,PGAM1,GBE1,MIF,GPD1,PGK1
Factor: POU2F1; motif: NNATTTGCATNN; match class: 1	TF:M03561_1	UP	transcription factor binding site enrichment	0.00119	PPA1,HGD,SEC16B,GCLC,PDHX,NAMPT,PGM1,TPP2,DHFR,TKT,AKR1E2,ALDH1A1,PC,ETHE1,SARS,NIT2,GK,UFM1,CFL2,PRPS1
pyruvate metabolic process	GO:0006090	UP	BP	0.00133	PDHB,DLAT,TPI1,ENO1,GAPDH,PC,PKLR,EIF6,PGAM1,MIF,PGK1
pyridine-containing compound metabolic process	GO:0072524	UP	BP	0.00161	MDH1,LDHA,TPI1,QPRT,H6PD,ENO1,TALDO1,GAPDH,PKLR,EIF6,PGAM1,MIF,GPD1,PGK1
pyridine nucleotide metabolic process	GO:0019362	UP	BP	0.00161	MDH1,LDHA,TPI1,QPRT,H6PD,ENO1,TALDO1,GAPDH,PKLR,EIF6,PGAM1,MIF,GPD1,PGK1
nicotinamide nucleotide metabolic process	GO:0046496	UP	BP	0.00161	MDH1,LDHA,TPI1,QPRT,H6PD,ENO1,TALDO1,GAPDH,PKLR,EIF6,PGAM1,MIF,GPD1,PGK1
Factor: Oct-1; motif: NNNNNNNWATGCAAATNNNWNNA; match class: 1	TF:M00138_1	UP	transcription factor binding site enrichment	0.00191	PPA1,UMPS,SEC16B,GCLC,PDHX,MDH1,NAMPT,PGM1,GARS,TPP2,CCT5,DHFR,CUL2,ATIC,TKT,AKR1E2,FBP1,ALDH1A1,LDHD,ETHE1,SARS,NIT2,GK,UFM1,LOC100360095,CFL2,PRPS1
Factor: ZEB; motif: NNNCAGGTGNSN; match class: 0	TF:M07371_0	UP	transcription factor binding site enrichment	0.00319	PPA1,EIF4G1,UGDH,YARS,AGL,FBP1,PGLS,APOC2,ACSL4,PC,CARS,DPP3,LOC100360095,DAO
single-organism carbohydrate metabolic process	GO:0044723	UP	BP	0.00349	GALK1,PYGL,KHK,UGP2,TPI1,AGL,ENO1,GAPDH,PC,PKLR,GCKR,EIF6,PGAM1,GBE1,MIF,PGK1
Factor: NF-E2; motif: CATGACTCAGCANNCN; match class: 0	TF:M02104_0	UP	transcription factor binding site enrichment	0.00391	PPA1,GC,FKBP3,HRSP12,GALK1,PYGL,PPCS,CRYL1,EEF1A1,ME1,NLN,MSRA,GCLM,PSAT1,PSMD7,ALAD,TKT,ACLY,QPRT,AKR7A2,ENO1,AKR7A3,TALDO1,AARS,GAPDH,TARS,LDHD,MVP,PKLR,GPI,ALDH5A1,LOC100360095,FABP5,GSTT1,PGAM1,PYCRL,DAO,GPD1,PRODH2,PRPS1,CRYM
oxidoreduction coenzyme metabolic process	GO:0006733	UP	BP	0.00486	MDH1,LDHA,TPI1,QPRT,H6PD,ENO1,TALDO1,GAPDH,PKLR,EIF6,PGAM1,MIF,GPD1,PGK1
single-organism carbohydrate catabolic process	GO:0044724	UP	BP	0.00537	PYGL,TPI1,AGL,ENO1,GAPDH,PKLR,EIF6,PGAM1,MIF,PGK1
carbohydrate catabolic process	GO:0016052	UP	BP	0.00592	PYGL,KHK,TPI1,AGL,ENO1,GAPDH,PKLR,EIF6,PGAM1,MIF,PGK1
purine nucleoside diphosphate metabolic process	GO:0009135	UP	BP	0.00677	TPI1,ENO1,GAPDH,PKLR,EIF6,PGAM1,MIF,PGK1
ribonucleoside diphosphate metabolic process	GO:0009185	UP	BP	0.00677	TPI1,ENO1,GAPDH,PKLR,EIF6,PGAM1,MIF,PGK1
purine ribonucleoside diphosphate metabolic process	GO:0009179	UP	BP	0.00677	TPI1,ENO1,GAPDH,PKLR,EIF6,PGAM1,MIF,PGK1
ADP metabolic process	GO:0046031	UP	BP	0.00677	TPI1,ENO1,GAPDH,PKLR,EIF6,PGAM1,MIF,PGK1
ATP generation from ADP	GO:0006757	UP	BP	0.00677	TPI1,ENO1,GAPDH,PKLR,EIF6,PGAM1,MIF,PGK1
glycolytic process	GO:0006096	UP	BP	0.00677	TPI1,ENO1,GAPDH,PKLR,EIF6,PGAM1,MIF,PGK1
coenzyme metabolic process	GO:0006732	UP	BP	0.00681	PDHB,MDH1,DLAT,LDHA,DHFR,TPI1,ATIC,QPRT,H6PD,ENO1,TALDO1,GAPDH,PKLR,KYNU,ACSM5,FASN,EIF6,PGAM1,MIF,GPD1,PGK1
Factor: POU2F1; motif: ATGCAAATN; match class: 1	TF:M07059_1	UP	transcription factor binding site enrichment	0.00748	PPA1,SEC16B,NAMPT,TKT,ALDH1A1,ETHE1,SARS,NIT2,GK,UFM1
HIF-1 signaling pathway	KEGG:04066	UP	keg	0.00892	PDHB,LDHA,CUL2,ENO1,GAPDH,TF,PGK1
cofactor metabolic process	GO:0051186	UP	BP	0.00956	PDHB,MDH1,DLAT,LDHA,DHFR,ALAD,TPI1,ATIC,QPRT,H6PD,ENO1,TALDO1,GAPDH,PKLR,KYNU,ACSM5,FASN,EIF6,PGAM1,MIF,GPD1,PGK1
Factor: Lyf-1; motif: TTTGGGAGR; match class: 0	TF:M00141_0	UP	transcription factor binding site enrichment	0.0123	PPA1,GC,ALDOB,CAND1,CRYL1,NAMPT,DLAT,GARS,SCP2,NLN,GSTA1,AKR7A2,AKR7A3,ST13,MVP,ASRGL1,ALDH16A1,NIT2,ACSM5,GMPPB,UFM1,HPRT1,GCKR,PGAM1,PSMD14
Factor: LXR; motif: TGACCGNNAGTRACCC; match class: 1	TF:M00766_1	UP	transcription factor binding site enrichment	0.0129	ME1,FASN
Factor: POU2F1; motif: NNATTTGCATNN; match class: 0	TF:M03561_0	UP	transcription factor binding site enrichment	0.014	PPA1,CARHSP1,UGDH,HGD,GC,SEC16B,HRSP12,GCLC,ALDOB,PDHX,CMPK1,MDH1,ME1,NAMPT,PGM1,DLAT,NDRG2,MTTP,GARS,TPP2,SCP2,CCT5,TXN1,MSRA,DHFR,ALAD,CUL2,ATIC,CNDP2,TKT,QPRT,AKR1E2,FBP1,ALDH1A1,ENO1,PARK7,GSS,LDHD,ST13,ACSL4,PC,BCKDK,ETHE1,ASRGL1,SARS,PKLR,ALDH5A1,NIT2,KYNU,TF,GK,HYI,UFM1,LOC100360095,UROC1,CFL2,PRPS1
Factor: Oct-1; motif: NNNNWTATGCAAATNTNNN; match class: 1	TF:M00135_1	UP	transcription factor binding site enrichment	0.0163	PPA1,HGD,SEC16B,GCLC,NAMPT,TPP2,CCT5,DHFR,PTGR1,ATIC,TKT,AKR1E2,ALDH1A1,TARS,ST13,ETHE1,NIT2,HYI,PAFAH1B2
Fructose and mannose metabolism	KEGG:00051	UP	keg	0.0185	ALDOB,KHK,TSTA3,TPI1,SORD,FBP1,GMPPB
carbohydrate binding	GO:0030246	UP	MF	0.0214	GALK1,PYGL,UGP2,AGL,H6PD,TALDO1,GPI,GCKR,GBE1,PRPS1
Factor: SOX; motif: CTCTTTGTTANGA; match class: 1	TF:M01014_1	UP	transcription factor binding site enrichment	0.0229	PPA1,UGDH,HGD,L3HYPDH,GCLC,TTPA,PRKAA2,CMPK1,CAND1,KHK,UGP2,MDH1,ADI1,TSTA3,ME1,NAMPT,NDRG2,MTTP,TPP2,SCP2,NLN,CCT5,TXN1,GCLM,PSMD7,GNE,PTGR1,ALAD,TPI1,CUL2,CNDP2,TKT,AGL,AKR1A1,QPRT,AKR1E2,SORD,H6PD,FBP1,AKR7A2,ENO1,AKR7A3,AARS,TARS,LDHD,PC,BCKDK,ETHE1,PKLR,ALDH16A1,PSMD4,CCT2,ALDH5A1,KYNU,TF,ACSM5,DPP3,UFM1,LOC100360095,UROC1,FASN,HPRT1,GCKR,EIF6,PYCRL,PGK1,PRPS1,CRYM
Factor: Sp3; motif: ASMCTTGGGSRGGG; match class: 1	TF:M00665_1	UP	transcription factor binding site enrichment	0.0245	PPA1,EIF4G1,CARHSP1,HGD,FKBP3,SEC16B,GCLC,GALK1,CAND1,PDHB,KHK,UGP2,PPCS,CRYL1,NDRG2,SCP2,LDHA,GSTA1,NAT1,AGL,QPRT,ENO1,PARK7,DNPH1,APOC2,AARS,GAPDH,PSME1,BCKDK,MVP,PKLR,ALDH16A1,CARS,GPI,NIT2,APEH,KYNU,ACSM5,HAAO,DPP3,UROC1,FASN,CFL2,APOC3,PGAM1,PYCRL,APOA4,PAFAH1B2,PRPS1
Factor: HFH1; motif: NATTGTTTATWT; match class: 1	TF:M00129_1	UP	transcription factor binding site enrichment	0.0252	SEC16B,AMDHD1,GCLC,PYGL,CMPK1,PDHB,FGGY,TSTA3,ME1,PGM1,NLN,GCLM,PTGR1,CUL2,ATIC,AGL,ACLY,ALDH1A1,CARS,CCT2,APEH,GK,UFM1,CFL2,PAFAH1B2,PSMD14
Factor: COE1; motif: NNTCCCYTGRGNN; match class: 0	TF:M07351_0	UP	transcription factor binding site enrichment	0.0272	UGDH,GC,L3HYPDH,UGP2,MDH1,ADI1,MSRA,PSMD7,ALAD,AKR1A1,ACLY,H6PD,APOC2,PSME1,KYNU,UFM1,UROC1,AFMID,PYCRL,GPD1,PAFAH1B2,PRPS1,PSMD14,CRYM
Factor: Egr-2; motif: NGTGGGNGGG; match class: 1	TF:M08806_1	UP	transcription factor binding site enrichment	0.0279	TSTA3,DNPH1,LDHD,APEH
Factor: PEBP; motif: GNTNACCACARANNK; match class: 1	TF:M00984_1	UP	transcription factor binding site enrichment	0.0285	AMDHD1,GCLC,NLN,AKR1A1,PARK7,ST13,SHPK,BCKDK,ASRGL1,KYNU,EIF6,GSTT1
Amino sugar and nucleotide sugar metabolism	KEGG:00520	UP	keg	0.0299	UGDH,GALK1,UGP2,TSTA3,PGM1,GNE,GPI,GMPPB
Factor: Sp4; motif: SCCCCKCCCCCSN; match class: 0	TF:M07617_0	UP	transcription factor binding site enrichment	0.0339	PPA1,CARHSP1,L3HYPDH,FKBP3,HRSP12,GALK1,YARS,PDHB,KHK,MDH1,EEF1A1,ME1,NDRG2,DHFR,PSAT1,PSMD7,GNE,ALAD,CNDP2,ENO1,APOC2,AARS,ETHE1,ASRGL1,ALDH16A1,CFL2,GSTT1,MIF,PAFAH1B2
Factor: TR4; motif: STGACCTTT; match class: 1	TF:M03568_1	UP	transcription factor binding site enrichment	0.0357	PARK7,GAPDH,APOA4
Factor: TCF7RELATED; motif: NANNWWCAAAGN; match class: 1	TF:M08902_1	UP	transcription factor binding site enrichment	0.038	PPA1,EIF4G1,UMPS,EPRS,GC,L3HYPDH,GCLC,PDHX,PRKAA2,UGP2,MDH1,ME1,NAMPT,TPP2,NLN,TXN1,LDHA,GCLM,PSMD7,PTGR1,TPI1,ATIC,CNDP2,AGL,AKR1E2,SORD,H6PD,PGLS,GSS,TARS,LDHD,PC,ETHE1,MVP,NIT2,DPP3,GMPPB,UFM1,UROC1,CFL2,GCKR,PRODH2
Factor: Oct3; motif: TKWNATGCAWATN; match class: 0	TF:M03837_0	UP	transcription factor binding site enrichment	0.038	PPA1,HGD,SEC16B,GCLC,PDHX,CMPK1,MDH1,NAMPT,NDRG2,MTTP,TXN1,ALAD,TKT,AKR1E2,FBP1,ALDH1A1,ENO1,GSS,ST13,ACSL4,PC,BCKDK,ETHE1,SARS,ALDH5A1,NIT2,KYNU,GK,HYI,LOC100360095,UROC1,CFL2,PRPS1
Factor: WT1; motif: CGCCCCCNCN; match class: 1	TF:M02036_1	UP	transcription factor binding site enrichment	0.0397	EIF4G1,UGDH,L3HYPDH,FKBP3,GCLC,GALK1,TTPA,YARS,CMPK1,CAND1,PDHB,KHK,ME1,PGM1,NDRG2,NLN,GCLM,DHFR,ALAD,AGL,ENO1,GAPDH,ASRGL1,DPP3,GK,FASN,HPRT1,GSTT1,PAFAH1B2,PRPS1,CRYM
Factor: NFATc3; motif: WGGAAAANN; match class: 1	TF:M07607_1	UP	transcription factor binding site enrichment	0.0407	HRSP12,PDHX,TSTA3,DLAT,SCP2,NLN,LDHA,TKT,AKR7A3,DNPH1,ACSL4,PGAM1
Factor: Smad1; motif: NGGCAGACN; match class: 0	TF:M03845_0	UP	transcription factor binding site enrichment	0.0409	EIF4G1,UMPS,EPRS,UGDH,HGD,GC,SEC16B,AMDHD1,GALK1,ALDOB,TTPA,PRKAA2,CMPK1,PDHB,KHK,UGP2,PPCS,FGGY,ADI1,CRYL1,TSTA3,EEF1A1,ME1,PGM1,DLAT,NDRG2,TPP2,SCP2,NLN,CCT5,MSRA,LDHA,GSTA1,DHFR,PSAT1,NAT1,PSMD7,GNE,PTGR1,TPI1,TKT,AGL,ACLY,QPRT,AKR1E2,H6PD,FBP1,ALDH1A1,AKR7A2,ENO1,DNPH1,APOC2,GAPDH,GSS,LDHD,PSME1,PC,BCKDK,ETHE1,ASRGL1,SARS,PKLR,CARS,PSMD4,NIT2,APEH,TF,ACSM5,DPP3,GK,GMPPB,HYI,UFM1,LOC100360095,…
Factor: POU2F1; motif: ATGCAAATN; match class: 0	TF:M07059_0	UP	transcription factor binding site enrichment	0.042	PPA1,UGDH,HGD,GC,SEC16B,GCLC,PDHX,CMPK1,MDH1,NAMPT,PGM1,NDRG2,MTTP,TPP2,CCT5,TXN1,MSRA,ALAD,CUL2,ATIC,TKT,AKR1E2,FBP1,ALDH1A1,ENO1,GSS,LDHD,ST13,ACSL4,PC,BCKDK,ETHE1,SARS,ALDH5A1,NIT2,KYNU,GK,HYI,UFM1,LOC100360095,UROC1,CFL2,PRPS1
Factor: Oct-1; motif: MKVATTTGCATATT; match class: 1	TF:M00161_1	UP	transcription factor binding site enrichment	0.0445	PPA1,HGD,HRSP12,PDHX,NAMPT,PGM1,DLAT,GARS,TPP2,DHFR,NAT1,PTGR1,CNDP2,QPRT,ALDH1A1,PC,ETHE1,SARS,ALDH5A1,GK,HYI,CFL2,PRPS1
cellular modified amino acid biosynthetic process	GO:0042398	UP	BP	0.05	GCLC,GCLM,DHFR,ATIC,PARK7,GSS
Carbon metabolism	KEGG:01200	UP	keg	0.05	ALDOB,PDHB,MDH1,ME1,DLAT,PSAT1,TPI1,TKT,H6PD,FBP1,ENO1,PGLS,TALDO1,GAPDH,PC,PKLR,GPI,PGAM1,PGK1,PRPS1
Propanoate metabolism	KEGG:00640	DOWN	keg	3.39e-05	EHHADH,ABAT,ACSS3,SUCLG1,SUCLG2,ACADM,BCKDHB,MLYCD,DBT,PCCB,SUCLA2,ACAT2,BCKDHA,ECHS1
mitochondrion organization	GO:0007005	DOWN	BP	0.00223	OPA1,DNAJA3,GRPEL1,STOML2,PPIF,SAMM50,HSPD1,UQCRC2,LONP1
Valine, leucine and isoleucine degradation	KEGG:00280	DOWN	keg	0.00233	EHHADH,ABAT,HSD17B10,IVD,HMGCL,ACADM,BCKDHB,AUH,MCCC1,DBT,PCCB,HMGCS1,MCCC2,ACAT2,BCKDHA,ACADSB,ECHS1
Factor: Nur77; motif: RAAGGTCANN; match class: 0	TF:M04622_0	DOWN	transcription factor binding site enrichment	0.00273	ERP29,OPA1,MX2,ABAT,KMO,OGDH,SUCLG1,SUOX,VDAC1,NAGA,TIMM9,ACOX1,STOML2,ACADM,PPIF,ANXA6,ACAD11,GOT2,MTHFS,MCCC1,CAPG,CPS1,HSPD1,FAHD1,DBT,NME3,GNMT,BPHL,PHYH,FMO5,SFXN1,CTSD,DMGDH,UQCRC1,UQCRC2,BHMT2,ECHS1,AMT,DECR2,TAS1R2
Factor: PPAR; motif: TGACCTTTGNCCY; match class: 0	TF:M00763_0	DOWN	transcription factor binding site enrichment	0.00293	PDZK1,TST,ASL,HPD,ERP29,SDS,GNB2,EHHADH,MX2,SULT1B1,ANXA3,ABAT,ATP1B1,HSD17B10,GCDH,ACSF2,KMO,DNAJA3,ACSS3,DLST,OGDH,SUCLG1,SUCLG2,LRPPRC,SUOX,VDAC1,GRPEL1,SARDH,ACOX2,NAGA,SHMT2,TIMM9,DECR1,ACOX1,PIPOX,ECI1,HMGCL,STOML2,ACADM,BCKDHB,CTH,ANXA6,ACAD11,PAPSS2,HNRNPA2B1,BHMT,CES2A,CNN3,GOT2,AADAT,SAMM50,AGMAT,PHB2,CLEC4F,MTHFS,MCCC1,EIF2A,CAPG,CPS1,CPT1A,MLYCD,HSPD1,FAHD1,DBT,NME3,PCCB,CYP1A2,COTL1,…
thioester metabolic process	GO:0035383	DOWN	BP	0.004	GCDH,OGDH,SUCLG2,HMGCL,MLYCD,SUCLA2,ACSM1,ACOT1
acyl-CoA metabolic process	GO:0006637	DOWN	BP	0.004	GCDH,OGDH,SUCLG2,HMGCL,MLYCD,SUCLA2,ACSM1,ACOT1
transaminase activity	GO:0008483	DOWN	MF	0.00409	ABAT,GOT2,AADAT,GOT1,OAT,GPT
Factor: DEC2; motif: SNTCACGTGS; match class: 0	TF:M01843_0	DOWN	transcription factor binding site enrichment	0.00437	TST,CISD1,HPD,ERP29,SDS,GNB2,EHHADH,MX2,SULT1B1,ABAT,ATP1B1,GCDH,ACSF2,KMO,DNAJA3,NIT1,OGDH,SUCLG1,SUCLG2,LRPPRC,CPQ,GRPEL1,LGMN,ACOX2,NAGA,SHMT2,ACOX1,ECI1,HMGCL,STOML2,DPYSL2,BCKDHB,ACAD11,PAPSS2,HNRNPA2B1,MAT1A,AADAT,AGMAT,CLEC4F,CHCHD3,MTHFS,MCCC1,EIF2A,VDAC2,CPT1A,MLYCD,HSPD1,FAHD1,DBT,NME3,CYP1A2,COTL1,UOX,GNMT,GOT1,HMGCS1,HSDL2,MCCC2,PHYH,FMO5,SFXN1,ABHD11,ACAT2,TPP1,LMNA,CTSD,BCKDHA,OSBP,…
Factor: HAIRYLIKE; motif: NNNNCANGTG; match class: 1	TF:M08885_1	DOWN	transcription factor binding site enrichment	0.00563	TST,ASL,ERP29,EHHADH,ATP1B1,ACSF2,NIT1,OGDH,SUCLG1,SUCLG2,LRPPRC,CPQ,VDAC1,GRPEL1,SARDH,ECI1,HMGCL,STOML2,DPYSL2,CTH,ANXA6,PRDX3,HNRNPA2B1,GOT2,AGMAT,CLEC4F,CHCHD3,MCCC1,CPT1A,HSPD1,UOX,HSDL2,FMO5,CTSD,BCKDHA,ACADSB,HOGA1,CBS,MSN,GLS2,UQCRC1,PDIA5,UQCRC2,HDGF,LONP1,PHB,LOC684270,GCAT,NUDT19,TAS1R2
Factor: HNF4; motif: TGAMCTTTGNCCN; match class: 0	TF:M00764_0	DOWN	transcription factor binding site enrichment	0.00629	PDZK1,ERP29,EHHADH,MX2,SULT1B1,ANXA3,HSD17B10,KMO,DNAJA3,ACSS3,OGDH,SUCLG1,SUCLG2,LRPPRC,SUOX,NAGA,SHMT2,ACOX1,PIPOX,ECI1,IVD,STOML2,PPIF,ANXA6,ACAD11,HNRNPA2B1,BHMT,CES2A,AADAT,GLYAT,AGMAT,CLEC4F,MCCC1,CAPG,CPT1A,MLYCD,FAHD1,NME3,PCCB,HMGCS1,OAT,BPHL,PHYH,SFXN1,AMACR,ABHD11,TPP1,VDAC3,LMNA,CTSD,BCKDHA,DMGDH,GAMT,PCK1,UQCRC1,GPT,BHMT2,HDGF,AK3,FKBP8,FDXR,TAS1R2
succinyl-CoA metabolic process	GO:0006104	DOWN	BP	0.00631	OGDH,SUCLG2,SUCLA2
mitochondrial crista	GO:0030061	DOWN	CC	0.00631	OPA1,HSPD1,PHB
pyridoxal phosphate binding	GO:0030170	DOWN	MF	0.00717	ABAT,SHMT2,GOT2,AADAT,OAT,CBS,GPT
mitochondrion	GO:0005739	DOWN	CC	0.00732	TST,OPA1,ABAT,GCDH,KMO,DNAJA3,OGDH,SUCLG2,VDAC1,GRPEL1,SHMT2,IVD,HMGCL,STOML2,PPIF,AUH,GOT2,AADAT,GLYAT,PHB2,MTHFS,VDAC2,CPS1,CPT1A,MLYCD,HSPD1,FAHD1,GSTK1,OAT,SUCLA2,ECH1,CCDC58,UQCRC1,UQCRC2,ACSM1,LONP1,PHB,ECHS1,LOC100911440,DECR2,HSPE1,NADK2,FDXR,GCK
Factor: USF1; motif: NNNNGTCACGTGGN; match class: 1	TF:M07067_1	DOWN	transcription factor binding site enrichment	0.00744	ERP29,EHHADH,ATP1B1,ACSF2,NIT1,OGDH,SUCLG1,SUCLG2,GRPEL1,ACOX1,HMGCL,STOML2,DPYSL2,PAPSS2,HNRNPA2B1,AGMAT,CHCHD3,CPT1A,HSPD1,FAHD1,UOX,ABHD11,CTSD,BCKDHA,HOGA1,MSN,CCDC58,HDGF,LONP1,LOC684270,LSS
mitochondrial matrix	GO:0005759	DOWN	CC	0.00753	TST,ABAT,SUCLG2,SHMT2,IVD,PPIF,MLYCD,GSTK1,ACSM1,LONP1,HSPE1
Factor: Ebox; motif: NCACSTGNCN; match class: 0	TF:M01034_0	DOWN	transcription factor binding site enrichment	0.00758	TST,ASL,HPD,ERP29,SDS,GNB2,EHHADH,ATP1B1,ACSF2,NIT1,DLST,OGDH,SUCLG1,SUCLG2,VDAC1,GRPEL1,LGMN,ACOX2,NAGA,DECR1,ACOX1,PIPOX,ECI1,HMGCL,STOML2,DPYSL2,ANXA6,PAPSS2,HNRNPA2B1,MAT1A,CNN3,GOT2,SAMM50,AGMAT,PHB2,CHCHD3,MCCC1,EIF2A,VDAC2,CPS1,CPT1A,HSPD1,FAHD1,PCCB,CYP1A2,UOX,GNMT,HMGCS1,HSDL2,SUCLA2,BPHL,MCCC2,ABHD11,ACAT2,VDAC3,LMNA,CTSD,ECH1,BCKDHA,ACADSB,OSBP,CORO1B,DMGDH,GAMT,DHRS7L1,PCK1,HOGA1,CBS,…
transferase activity, transferring nitrogenous groups	GO:0016769	DOWN	MF	0.00763	ABAT,GOT2,AADAT,GOT1,OAT,GPT
Factor: SMAD5; motif: GSGGCAGM; match class: 0	TF:M03846_0	DOWN	transcription factor binding site enrichment	0.00804	TST,HPD,ERP29,SDS,OPA1,MX2,ANXA3,ABAT,HSD17B10,GCDH,NIT1,ACSS3,OGDH,CPQ,SUOX,LGMN,SHMT2,ACOX1,PIPOX,DPYSL2,ACADM,CTH,ANXA6,PAPSS2,BHMT,MAT1A,FDX1,GLYAT,VDAC2,CAPG,MLYCD,CDH17,NME3,PCCB,COTL1,GSTK1,OAT,AMACR,TPP1,VDAC3,LMNA,CTSD,OSBP,CORO1B,DMGDH,DHRS7L1,PCK1,HOGA1,CBS,MSN,PDIA5,GPT,UQCRC2,UPB1,BHMT2,ACSM1,LONP1,PHB,LOC100911440,AMT,AK3,LSS,GCAT,TAS1R2
Factor: FXR:RXR-alpha; motif: CAAGGTSAWTAACC; match class: 0	TF:M00631_0	DOWN	transcription factor binding site enrichment	0.00846	PDZK1,TST,ERP29,GNB2,EHHADH,MX2,ABAT,ATP1B1,HSD17B10,NIT1,ACSS3,DLST,OGDH,SUCLG2,LRPPRC,CPQ,VDAC1,GRPEL1,LGMN,ACOX2,NAGA,SHMT2,PIPOX,ECI1,IVD,HMGCL,STOML2,DPYSL2,ACADM,PPIF,ANXA6,ACAD11,PRDX3,PAPSS2,HNRNPA2B1,BHMT,CES2A,MAT1A,CNN3,GOT2,AADAT,SAMM50,FDX1,PHB2,CLEC4F,CHCHD3,MTHFS,EIF2A,VDAC2,CAPG,CPS1,CPT1A,MLYCD,HSPD1,DBT,PCCB,CYP1A2,GNMT,GSTK1,HMGCS1,HSDL2,SUCLA2,BPHL,MCCC2,PHYH,FMO5,ABHD11,TPP1,…
Factor: PPAR,; motif: RGGNCAAAGGTCA; match class: 1	TF:M00762_1	DOWN	transcription factor binding site enrichment	0.00886	SULT1B1,ANXA3,KMO,SUCLG1,LRPPRC,SARDH,PIPOX,STOML2,ANXA6,BHMT,CAPG,CPT1A,MLYCD,HMGCS1,OAT,BPHL,PHYH,PCK1,GPT,HDGF,DECR2,TAS1R2
Factor: HNF-4; motif: NNNNNNNGNNCAAAGKYCAN; match class: 0	TF:M03828_0	DOWN	transcription factor binding site enrichment	0.00906	PDZK1,TST,ANXA3,KMO,ACSS3,SUCLG1,LRPPRC,SARDH,NAGA,SHMT2,TIMM9,ACOX1,ECI1,IVD,ANXA6,ACAD11,PAPSS2,HNRNPA2B1,BHMT,GOT2,AADAT,GLYAT,AGMAT,MCCC1,CAPG,CPT1A,HMGCS1,PHYH,FMO5,SFXN1,AMACR,LMNA,CTSD,BCKDHA,DMGDH,PCK1,UQCRC1,UPB1,BHMT2,TBL2,AK3,NADK2,FDXR,GCK,TAS1R2
Factor: COUP; motif: TGACCTTTGACCC; match class: 0	TF:M00765_0	DOWN	transcription factor binding site enrichment	0.00908	PDZK1,TST,HPD,SDS,OPA1,EHHADH,MX2,SULT1B1,ANXA3,ABAT,ATP1B1,HSD17B10,ACSF2,KMO,DNAJA3,ACSS3,DLST,OGDH,SUCLG1,LRPPRC,SUOX,DECR1,ACOX1,PIPOX,ECI1,STOML2,BCKDHB,ACAD11,BHMT,CES2A,CNN3,AADAT,FDX1,PHB2,MCCC1,EIF2A,CAPG,CPS1,MLYCD,HSPD1,FAHD1,CDH17,NME3,PCCB,CYP1A2,UOX,GOT1,GSTK1,HSDL2,OAT,BPHL,MCCC2,PHYH,AMACR,ABHD11,ACAT2,TPP1,LMNA,CTSD,ECH1,BCKDHA,CORO1B,GAMT,DHRS7L1,PCK1,HOGA1,MSN,UQCRC1,GPT,UQCRC2…
Factor: COUPTF; motif: NNNNNTGACCYTTGNMCNYNGMN; match class: 0	TF:M01036_0	DOWN	transcription factor binding site enrichment	0.00932	PDZK1,TST,HPD,ERP29,SDS,EHHADH,MX2,ANXA3,ABAT,ATP1B1,HSD17B10,GCDH,KMO,ACSS3,DLST,OGDH,SUCLG1,LRPPRC,SUOX,VDAC1,GRPEL1,SARDH,ACOX2,NAGA,TIMM9,ACOX1,PIPOX,ECI1,IVD,STOML2,ACADM,BCKDHB,PPIF,ANXA6,ACAD11,PAPSS2,HNRNPA2B1,BHMT,CES2A,MAT1A,AUH,AADAT,SAMM50,AGMAT,PHB2,MTHFS,MCCC1,EIF2A,CAPG,CPS1,CPT1A,MLYCD,HSPD1,FAHD1,DBT,NME3,PCCB,UOX,GNMT,GOT1,GSTK1,HMGCS1,HSDL2,OAT,SUCLA2,BPHL,PHYH,FMO5,AMACR,ABHD1…
Factor: EBF; motif: KTCCCYWGRGA; match class: 1	TF:M00977_1	DOWN	transcription factor binding site enrichment	0.00962	PDZK1,TST,SDS,GNB2,CPQ,VDAC1,PIPOX,ECI1,AUH,CLEC4F,NME3,OAT,GLS2,LONP1,LOC684270
Factor: NFAT5; motif: KGKRWTTTTCCAN; match class: 0	TF:M07328_0	DOWN	transcription factor binding site enrichment	0.0103	KMO,HNRNPA2B1,HMGCS1,ACSM1,TAS1R2
vitamin B6 binding	GO:0070279	DOWN	MF	0.0114	ABAT,SHMT2,GOT2,AADAT,OAT,CBS,GPT
Factor: myogenin; motif: RGCAGSTG; match class: 1	TF:M00712_1	DOWN	transcription factor binding site enrichment	0.0118	PDZK1,ASL,SDS,EHHADH,MX2,ATP1B1,DNAJA3,CPQ,VDAC1,SARDH,LGMN,DECR1,PIPOX,ECI1,HMGCL,PRDX3,GOT2,FDX1,AGMAT,CPT1A,HSPD1,CDH17,PCCB,CYP1A2,UOX,GNMT,HSDL2,PHYH,ABHD11,ACAT2,TPP1,LMNA,BCKDHA,OSBP,DMGDH,GAMT,HOGA1,CBS,PDIA5,BHMT2,LONP1,PHB,AK3,NADK2,GCAT,TAS1R2
Factor: HNF4; motif: TGAMCTTTGNCCN; match class: 1	TF:M00764_1	DOWN	transcription factor binding site enrichment	0.0119	SULT1B1,KMO,SUCLG1,LRPPRC,STOML2,ACAD11,BHMT,AADAT,MCCC1,CAPG,CPT1A,MLYCD,BPHL,PHYH,CTSD,UQCRC1,HDGF,TAS1R2
Factor: HNF-4; motif: NGGNCAAAGKYCAN; match class: 0	TF:M01031_0	DOWN	transcription factor binding site enrichment	0.0124	PDZK1,TST,ANXA3,KMO,ACSS3,SUCLG1,LRPPRC,SARDH,NAGA,ACOX1,ECI1,IVD,ANXA6,HNRNPA2B1,BHMT,GOT2,AADAT,AGMAT,MCCC1,CAPG,CPT1A,HMGCS1,PHYH,FMO5,SFXN1,AMACR,LMNA,BCKDHA,DMGDH,PCK1,UQCRC1,UPB1,BHMT2,TBL2,AK3,NADK2,FDXR,GCK,TAS1R2
Factor: HNF-4; motif: NNNRGGNCAAAGKTCANNN; match class: 0	TF:M00134_0	DOWN	transcription factor binding site enrichment	0.0128	PDZK1,ANXA3,KMO,ACSS3,SUCLG1,LRPPRC,SARDH,NAGA,SHMT2,ACOX1,ECI1,IVD,ANXA6,ACAD11,PAPSS2,HNRNPA2B1,BHMT,GOT2,AADAT,GLYAT,AGMAT,MCCC1,CAPG,CPT1A,HMGCS1,BPHL,PHYH,FMO5,SFXN1,AMACR,LMNA,BCKDHA,DMGDH,PCK1,UQCRC1,BHMT2,TBL2,AK3,NADK2,FDXR,GCK,TAS1R2
Factor: HNF-4; motif: NNNNNNNGNNCAAAGKYCAN; match class: 1	TF:M03828_1	DOWN	transcription factor binding site enrichment	0.0147	KMO,LRPPRC,IVD,MCCC1,CPT1A,PHYH,UQCRC1,TBL2,TAS1R2
Factor: Smad4; motif: NCAGACAN; match class: 0	TF:M07368_0	DOWN	transcription factor binding site enrichment	0.017	PDZK1,TST,ASL,HPD,OPA1,EHHADH,MX2,SULT1B1,ANXA3,ABAT,ATP1B1,GCDH,ACSF2,DNAJA3,DLST,OGDH,SUCLG1,SUCLG2,LRPPRC,CPQ,SUOX,VDAC1,SARDH,LGMN,ACOX2,NAGA,SHMT2,TIMM9,ACOX1,ECI1,HMGCL,STOML2,DPYSL2,ACADM,PPIF,CTH,ANXA6,CES2A,MAT1A,CNN3,AUH,GOT2,SAMM50,FDX1,AGMAT,PHB2,CLEC4F,CHCHD3,EIF2A,VDAC2,CAPG,CPS1,CPT1A,MLYCD,FAHD1,DBT,NME3,CYP1A2,COTL1,UOX,GNMT,GSTK1,HMGCS1,OAT,PHYH,FMO5,ABHD11,VDAC3,LMNA,ECH1,BCKDH…
Factor: HNF-4A; motif: NGNNCAAAGKYCAN; match class: 0	TF:M07321_0	DOWN	transcription factor binding site enrichment	0.0175	PDZK1,TST,ANXA3,KMO,ACSS3,SUCLG1,LRPPRC,SARDH,LGMN,NAGA,SHMT2,TIMM9,ACOX1,PIPOX,ECI1,IVD,CTH,ANXA6,ACAD11,PAPSS2,HNRNPA2B1,BHMT,CES2A,GOT2,AADAT,GLYAT,AGMAT,MCCC1,CAPG,CPT1A,GNMT,HMGCS1,OAT,PHYH,FMO5,SFXN1,AMACR,LMNA,CTSD,BCKDHA,DMGDH,PCK1,UQCRC1,UPB1,BHMT2,TBL2,LOC684270,AK3,NADK2,LSS,FDXR,GCK,TAS1R2
Factor: SREBP-2; motif: NNGYCACNNSMN; match class: 1	TF:M01177_1	DOWN	transcription factor binding site enrichment	0.0175	PDZK1,TST,ERP29,EHHADH,ANXA3,ABAT,HSD17B10,DLST,GRPEL1,SARDH,SHMT2,DECR1,ACOX1,PIPOX,ECI1,DPYSL2,BCKDHB,ANXA6,HNRNPA2B1,BHMT,MAT1A,GOT2,SAMM50,FDX1,AGMAT,PHB2,CPT1A,MLYCD,HSPD1,GNMT,GOT1,BPHL,PHYH,SFXN1,LMNA,ECH1,OSBP,PCK1,HOGA1,CBS,GLS2,UQCRC1,PDIA5,GPT,TBL2,AMT,LOC684270,NADK2,FKBP8,GCK,TAS1R2
Factor: COUPTF; motif: NNNNNTGACCYTTGNMCNYNGMN; match class: 1	TF:M01036_1	DOWN	transcription factor binding site enrichment	0.0176	TST,ERP29,ANXA3,ABAT,HSD17B10,KMO,VDAC1,NAGA,STOML2,ACADM,PPIF,ANXA6,PAPSS2,BHMT,AUH,PHB2,MTHFS,MCCC1,MLYCD,FAHD1,NME3,PCCB,HMGCS1,HSDL2,OAT,BPHL,PHYH,FMO5,ABHD11,LMNA,CTSD,CORO1B,DMGDH,PCK1,GLS2,UQCRC1,BHMT2,LOC100911440,GCK,TAS1R2
Factor: LRH1; motif: NNRRCCTTGVAN; match class: 1	TF:M01142_1	DOWN	transcription factor binding site enrichment	0.0177	ASL,ERP29,SDS,EHHADH,ABAT,HSD17B10,GCDH,ACSF2,DNAJA3,DLST,SUCLG2,CPQ,SARDH,NAGA,SHMT2,IVD,HMGCL,ACADM,PPIF,ANXA6,PRDX3,AUH,GLYAT,AGMAT,MCCC1,CAPG,CPT1A,HSPD1,FAHD1,CYP1A2,COTL1,UOX,GNMT,GOT1,SUCLA2,BPHL,PHYH,ABHD11,LMNA,ECH1,CORO1B,GAMT,DHRS7L1,PCK1,HOGA1,CBS,GLS2,UQCRC1,PDIA5,UPB1,TBL2,LONP1,AK3,NADK2,GCAT,FKBP8,FDXR,TAS1R2
Factor: HNF4alpha1; motif: NRGGNCAAAGGTCAN; match class: 0	TF:M00411_0	DOWN	transcription factor binding site enrichment	0.0186	PDZK1,EHHADH,SULT1B1,ANXA3,ABAT,KMO,ACSS3,SUCLG1,LRPPRC,NAGA,SHMT2,TIMM9,ACOX1,ECI1,STOML2,ANXA6,ACAD11,PAPSS2,HNRNPA2B1,BHMT,CES2A,GOT2,AADAT,GLYAT,AGMAT,MTHFS,MCCC1,CAPG,CPT1A,PCCB,GOT1,HMGCS1,BPHL,MCCC2,PHYH,FMO5,SFXN1,AMACR,LMNA,CTSD,BCKDHA,DMGDH,PCK1,UQCRC1,GPT,UPB1,BHMT2,FDPS,TBL2,AK3,FDXR,GCK,TAS1R2
Factor: DEC2; motif: SNTCACGTGS; match class: 1	TF:M01843_1	DOWN	transcription factor binding site enrichment	0.0201	CISD1,ERP29,SDS,GNB2,KMO,OGDH,SUCLG1,LRPPRC,CPQ,LGMN,SHMT2,ACOX1,HMGCL,STOML2,DPYSL2,PAPSS2,MAT1A,CHCHD3,MTHFS,MCCC1,VDAC2,CPT1A,HSPD1,FAHD1,DBT,NME3,GNMT,HMGCS1,FMO5,ACAT2,LMNA,CTSD,BCKDHA,DHRS7L1,GLS2,NUDT19
Factor: NURR1; motif: AAAGGTCANN; match class: 0	TF:M07427_0	DOWN	transcription factor binding site enrichment	0.0217	ERP29,OPA1,SUCLG1,TIMM9,PPIF,ANXA6,MTHFS,HSPD1,FAHD1,DBT,BPHL,PHYH,DMGDH,UQCRC1,BHMT2
selenium compound metabolic process	GO:0001887	DOWN	BP	0.0218	PAPSS2,GNMT,CBS
regulation of amine transport	GO:0051952	DOWN	BP	0.0218	ABAT,DPYSL2,GCK
Factor: E2A; motif: NCACCTGYYNCNKN; match class: 1	TF:M00804_1	DOWN	transcription factor binding site enrichment	0.0221	ASL,HMGCL,AGMAT,HSDL2,GCAT,TAS1R2
Factor: NF-Y; motif: RGCCAATCRGN; match class: 0	TF:M07302_0	DOWN	transcription factor binding site enrichment	0.0231	CISD1,ABAT,HSD17B10,GCDH,ACSF2,SUCLG1,VDAC1,NAGA,IVD,ACADM,CTH,ANXA6,ACAD11,CNN3,GOT2,CPT1A,MLYCD,FAHD1,CDH17,PCCB,COTL1,HMGCS1,ACAT2,ECH1,OSBP,HOGA1,CBS,CCDC58,AKR1C1,FDPS,ECHS1,LOC684270,LSS,GCAT,FDXR,TAS1R2
mitochondrial transport	GO:0006839	DOWN	BP	0.0247	TST,GRPEL1,STOML2,PPIF,HSPD1,UQCRC2,LOC100911440
2-oxoglutarate metabolic process	GO:0006103	DOWN	BP	0.0253	OGDH,GOT2,AADAT,GOT1
Factor: EAR2; motif: YGNNCTTTGNCCTK; match class: 1	TF:M01728_1	DOWN	transcription factor binding site enrichment	0.0267	PDZK1,CISD1,SDS,OPA1,EHHADH,MX2,SULT1B1,ANXA3,ABAT,GCDH,ACSF2,KMO,ACSS3,OGDH,SUCLG1,SUCLG2,CPQ,VDAC1,GRPEL1,SARDH,ACOX2,NAGA,SHMT2,DECR1,ACOX1,PIPOX,ECI1,IVD,STOML2,ANXA6,ACAD11,PAPSS2,HNRNPA2B1,BHMT,MAT1A,AADAT,SAMM50,GLYAT,CHCHD3,MTHFS,MCCC1,VDAC2,CAPG,CPT1A,MLYCD,HSPD1,CDH17,NME3,PCCB,COTL1,UOX,GNMT,GOT1,HMGCS1,BPHL,PHYH,SFXN1,AMACR,ACAT2,LMNA,CTSD,ECH1,BCKDHA,CORO1B,DMGDH,DHRS7L1,PCK1,HOGA1,U…
lipid oxidation	GO:0034440	DOWN	BP	0.0272	EHHADH,GCDH,IVD,AUH,CPT1A,MLYCD,PHYH,ECHS1
fatty acid oxidation	GO:0019395	DOWN	BP	0.0272	EHHADH,GCDH,IVD,AUH,CPT1A,MLYCD,PHYH,ECHS1
organic acid catabolic process	GO:0016054	DOWN	BP	0.0272	HPD,EHHADH,ABAT,KMO,IVD,AUH,GOT2,AADAT,CPT1A,MLYCD,PHYH,CBS,ECHS1
carboxylic acid catabolic process	GO:0046395	DOWN	BP	0.0272	HPD,EHHADH,ABAT,KMO,IVD,AUH,GOT2,AADAT,CPT1A,MLYCD,PHYH,CBS,ECHS1
vitamin binding	GO:0019842	DOWN	MF	0.0272	ABAT,SHMT2,GOT2,AADAT,GNMT,OAT,CBS,GPT
Factor: MAX; motif: CNNGMCACGTGN; match class: 0	TF:M01830_0	DOWN	transcription factor binding site enrichment	0.0278	SUCLG2,SARDH,MSN
Factor: Pax-2; motif: CAYSCCTSAGT; match class: 1	TF:M03839_1	DOWN	transcription factor binding site enrichment	0.0283	TST,HPD,GNB2,MX2,ACSF2,DNAJA3,NIT1,OGDH,SUCLG2,LRPPRC,CPQ,SUOX,ACOX2,ACOX1,HMGCL,DPYSL2,PPIF,PRDX3,CES2A,FDX1,CPT1A,MLYCD,CDH17,NME3,PCCB,CYP1A2,GOT1,GSTK1,MCCC2,ACAT2,TPP1,LMNA,CTSD,ACADSB,CORO1B,DMGDH,GPT,UQCRC2,BHMT2,ACSM1,FDPS,ECHS1,LOC100911440,FDXR,TAS1R2
Factor: islet1; motif: NGNTAATG; match class: 1	TF:M04616_1	DOWN	transcription factor binding site enrichment	0.0293	GNB2,SUCLG2,FDX1,NME3,HMGCS1,SFXN1,OSBP,NADK2
Factor: NR1B2; motif: NTGACCY; match class: 1	TF:M02111_1	DOWN	transcription factor binding site enrichment	0.03	PDZK1,TST,CISD1,ASL,HPD,SDS,GNB2,MX2,ANXA3,ABAT,GCDH,ACSF2,ACSS3,DLST,OGDH,SUCLG2,LRPPRC,CPQ,SUOX,GRPEL1,SARDH,LGMN,ACOX2,NAGA,SHMT2,ACOX1,PIPOX,ECI1,IVD,HMGCL,STOML2,DPYSL2,CTH,ANXA6,ACAD11,PAPSS2,CES2A,CNN3,AUH,GOT2,AADAT,SAMM50,FDX1,AGMAT,PHB2,CHCHD3,MTHFS,VDAC2,CAPG,CPT1A,MLYCD,FAHD1,DBT,CDH17,NME3,PCCB,CYP1A2,COTL1,GNMT,GSTK1,HMGCS1,HSDL2,OAT,SUCLA2,MCCC2,PHYH,FMO5,SFXN1,AMACR,ACAT2,TPP1,LMN…
Factor: PPARalpha:RXRalpha; motif: CARAACTAGGNCAAAGGTCA; match class: 1	TF:M00242_1	DOWN	transcription factor binding site enrichment	0.031	KMO,SARDH,NAGA,ECI1,STOML2,PPIF,BHMT,AADAT,CPS1,MLYCD,PCCB,HSDL2,BPHL,FMO5,GAMT,PCK1,GPT
Factor: HNF4alpha; motif: VTGAACTTTGMMB; match class: 0	TF:M00638_0	DOWN	transcription factor binding site enrichment	0.0312	PDZK1,TST,HPD,SDS,GNB2,OPA1,EHHADH,MX2,SULT1B1,ANXA3,ATP1B1,HSD17B10,ACSF2,KMO,NIT1,ACSS3,DLST,OGDH,SUCLG1,LRPPRC,CPQ,SUOX,ACOX2,NAGA,SHMT2,TIMM9,ACOX1,PIPOX,ECI1,IVD,STOML2,PPIF,CTH,ANXA6,ACAD11,HNRNPA2B1,BHMT,CES2A,MAT1A,AUH,AADAT,FDX1,CLEC4F,MTHFS,MCCC1,EIF2A,CAPG,CPS1,CPT1A,MLYCD,FAHD1,DBT,CDH17,NME3,PCCB,CYP1A2,HSDL2,BPHL,PHYH,SFXN1,AMACR,VDAC3,LMNA,CTSD,ECH1,BCKDHA,ACADSB,DMGDH,GAMT,DHRS7L1…
Factor: E2A; motif: CACCTGNY; match class: 1	TF:M00973_1	DOWN	transcription factor binding site enrichment	0.0313	TST,ASL,SDS,MX2,ATP1B1,ACSS3,LGMN,DECR1,ECI1,HMGCL,ACADM,CNN3,GOT2,SAMM50,FDX1,EIF2A,CPT1A,HSPD1,GNMT,GOT1,HSDL2,PHYH,ABHD11,ACAT2,LMNA,BCKDHA,OSBP,CORO1B,DMGDH,CBS,GLS2,GPT,BHMT2,LONP1,PHB,DECR2,GCAT,TAS1R2
Factor: AML1; motif: NNNNNACCACANNNN; match class: 1	TF:M08865_1	DOWN	transcription factor binding site enrichment	0.0327	CAPG,MLYCD,COTL1,UOX,PHB,GCK,TAS1R2
mitochondrial protein processing	GO:0034982	DOWN	BP	0.0343	STOML2,UQCRC2
catecholamine transport	GO:0051937	DOWN	BP	0.0343	ABAT,GCK
catecholamine secretion	GO:0050432	DOWN	BP	0.0343	ABAT,GCK
positive regulation of organic acid transport	GO:0032892	DOWN	BP	0.0343	ABAT,DPYSL2
negative regulation of amine transport	GO:0051953	DOWN	BP	0.0343	ABAT,GCK
positive regulation of amine transport	GO:0051954	DOWN	BP	0.0343	ABAT,DPYSL2
positive regulation of anion transport	GO:1903793	DOWN	BP	0.0343	ABAT,DPYSL2
positive regulation of amino acid transport	GO:0051957	DOWN	BP	0.0343	ABAT,DPYSL2
regulation of catecholamine secretion	GO:0050433	DOWN	BP	0.0343	ABAT,GCK
negative regulation of catecholamine secretion	GO:0033604	DOWN	BP	0.0343	ABAT,GCK
release of cytochrome c from mitochondria	GO:0001836	DOWN	BP	0.0343	OPA1,PPIF
regulation of release of cytochrome c from mitochondria	GO:0090199	DOWN	BP	0.0343	OPA1,PPIF
negative regulation of release of cytochrome c from mitochondria	GO:0090201	DOWN	BP	0.0343	OPA1,PPIF
mitochondrial genome maintenance	GO:0000002	DOWN	BP	0.0343	OPA1,STOML2
glycerol biosynthetic process	GO:0006114	DOWN	BP	0.0343	GOT1,PCK1
mitochondrial calcium ion transmembrane transport	GO:0006851	DOWN	BP	0.0343	VDAC1,STOML2
succinate-CoA ligase activity	GO:0004774	DOWN	MF	0.0343	SUCLG2,SUCLA2
L-aspartate:2-oxoglutarate aminotransferase activity	GO:0004069	DOWN	MF	0.0343	GOT2,GOT1
Factor: Smad4; motif: TGTCTGN; match class: 1	TF:M01889_1	DOWN	transcription factor binding site enrichment	0.0364	PDZK1,CISD1,HPD,OPA1,MX2,SULT1B1,ANXA3,ABAT,ATP1B1,GCDH,SUCLG1,LRPPRC,VDAC1,LGMN,ACOX2,PIPOX,STOML2,PPIF,ANXA6,CES2A,MAT1A,CNN3,AUH,GOT2,FDX1,AGMAT,PHB2,CLEC4F,CHCHD3,MTHFS,CAPG,MLYCD,COTL1,UOX,HMGCS1,PHYH,AMACR,ACAT2,VDAC3,ECH1,BCKDHA,ACADSB,CORO1B,DMGDH,DHRS7L1,PCK1,HOGA1,PDIA5,GPT,UQCRC2,BHMT2,ACSM1,LONP1,PHB,AMT,DECR2,AK3,NADK2,LSS,NUDT19,GCK,TAS1R2
Factor: C-Myc; motif: NGCCACGTGNN; match class: 1	TF:M07601_1	DOWN	transcription factor binding site enrichment	0.0374	TST,CISD1,ASL,HPD,ERP29,SDS,GNB2,EHHADH,ABAT,GCDH,ACSF2,KMO,DNAJA3,NIT1,OGDH,SUCLG1,SUCLG2,LRPPRC,CPQ,GRPEL1,ACOX2,SHMT2,TIMM9,DECR1,ACOX1,HMGCL,STOML2,DPYSL2,BCKDHB,CTH,ANXA6,PRDX3,PAPSS2,HNRNPA2B1,BHMT,CNN3,AADAT,AGMAT,PHB2,CLEC4F,CHCHD3,MTHFS,MCCC1,EIF2A,VDAC2,CPT1A,HSPD1,FAHD1,UOX,GNMT,GOT1,HMGCS1,SUCLA2,BPHL,MCCC2,PHYH,FMO5,AMACR,ABHD11,LMNA,CTSD,ECH1,BCKDHA,OSBP,CORO1B,HOGA1,CBS,MSN,GLS2,CC…
Factor: C/EBPdelta; motif: TTGCNNMAN; match class: 1	TF:M03571_1	DOWN	transcription factor binding site enrichment	0.042	CISD1,SULT1B1,HSD17B10,NIT1,SUCLG2,VDAC1,GRPEL1,ACOX2,PIPOX,PRDX3,HNRNPA2B1,MAT1A,MLYCD,DBT,COTL1,GSTK1,HSDL2,OAT,MCCC2,FMO5,SFXN1,AMACR,ABHD11,VDAC3,CTSD,BCKDHA,ACADSB,CBS,MSN,CCDC58,UQCRC1,ACSM1,PHB,ECHS1,LOC684270,TAS1R2
small molecule catabolic process	GO:0044282	DOWN	BP	0.045	HPD,EHHADH,ABAT,KMO,IVD,AUH,GOT2,AADAT,CPT1A,MLYCD,UOX,PHYH,CBS,ECHS1
Factor: NR1B1; motif: ANAGGTCANN; match class: 0	TF:M02110_0	DOWN	transcription factor binding site enrichment	0.0457	PDZK1,TST,ASL,ERP29,SDS,OPA1,EHHADH,MX2,ABAT,ATP1B1,HSD17B10,ACSF2,KMO,ACSS3,DLST,OGDH,SUCLG1,LRPPRC,SUOX,VDAC1,GRPEL1,SARDH,NAGA,SHMT2,TIMM9,ACOX1,PIPOX,ECI1,IVD,STOML2,ACADM,BCKDHB,PPIF,ANXA6,ACAD11,PAPSS2,BHMT,CNN3,GOT2,AADAT,FDX1,PHB2,MTHFS,MCCC1,VDAC2,CAPG,CPS1,MLYCD,HSPD1,FAHD1,DBT,CDH17,NME3,CYP1A2,COTL1,UOX,GNMT,GOT1,HSDL2,SUCLA2,BPHL,PHYH,FMO5,SFXN1,AMACR,ABHD11,VDAC3,CTSD,ECH1,BCKDHA,CO…
Factor: HNF4alpha; motif: VTGAACTTTGMMB; match class: 1	TF:M00638_1	DOWN	transcription factor binding site enrichment	0.0464	TST,HPD,EHHADH,MX2,SULT1B1,ANXA3,HSD17B10,KMO,ACSS3,OGDH,SUCLG1,SHMT2,ACOX1,PPIF,ANXA6,ACAD11,HNRNPA2B1,BHMT,AADAT,MTHFS,MCCC1,CAPG,CPS1,FAHD1,DBT,CDH17,NME3,PHYH,SFXN1,AMACR,VDAC3,BCKDHA,ACSM1,AK3,NADK2,GCAT,FDXR
Factor: HAIRYLIKE; motif: NNNNCANGTG; match class: 0	TF:M08885_0	DOWN	transcription factor binding site enrichment	0.0467	PDZK1,TST,ASL,HPD,ERP29,SDS,GNB2,EHHADH,ANXA3,ATP1B1,ACSF2,DNAJA3,NIT1,DLST,OGDH,SUCLG1,SUCLG2,LRPPRC,CPQ,VDAC1,GRPEL1,SARDH,ACOX2,SHMT2,TIMM9,DECR1,ACOX1,ECI1,HMGCL,STOML2,DPYSL2,CTH,ANXA6,PRDX3,PAPSS2,HNRNPA2B1,CNN3,GOT2,SAMM50,AGMAT,PHB2,CLEC4F,CHCHD3,MCCC1,EIF2A,VDAC2,CPT1A,HSPD1,FAHD1,NME3,CYP1A2,UOX,GNMT,GOT1,HMGCS1,HSDL2,BPHL,MCCC2,PHYH,FMO5,SFXN1,ABHD11,ACAT2,LMNA,CTSD,BCKDHA,ACADSB,OSBP,…
amine transport	GO:0015837	DOWN	BP	0.0471	ABAT,DPYSL2,GCK
regulation of anion transport	GO:0044070	DOWN	BP	0.0471	PDZK1,ABAT,DPYSL2
mitochondrial membrane organization	GO:0007006	DOWN	BP	0.0471	OPA1,PPIF,SAMM50
establishment of protein localization to mitochondrion	GO:0072655	DOWN	BP	0.0471	GRPEL1,HSPD1,UQCRC2
positive regulation of mitochondrion organization	GO:0010822	DOWN	BP	0.0471	OPA1,STOML2,PPIF
protein targeting to mitochondrion	GO:0006626	DOWN	BP	0.0471	GRPEL1,HSPD1,UQCRC2
CoA-ligase activity	GO:0016405	DOWN	MF	0.0471	SUCLG2,SUCLA2,ACSM1
Factor: Ebox; motif: NCACSTGNCN; match class: 1	TF:M01034_1	DOWN	transcription factor binding site enrichment	0.0489	TST,ERP29,EHHADH,ATP1B1,ACSF2,NIT1,OGDH,SUCLG1,VDAC1,GRPEL1,HMGCL,STOML2,DPYSL2,ANXA6,CNN3,GOT2,AGMAT,MCCC1,CPT1A,HSPD1,UOX,ABHD11,CTSD,ECH1,OSBP,CORO1B,HOGA1,ACSM1,PHB,GCAT,TAS1R2
Glycine, serine and threonine metabolism	KEGG:00260	DOWN	keg	0.05	SDS,SARDH,SHMT2,PIPOX,CTH,BHMT,GNMT,DMGDH,GAMT,CBS,AMT,GCAT
